# Supplementary material for: L-Cysteine Modified Chitosan Nanoparticles and Carbon-Based Nanostructures for the Intranasal Delivery of Galantamine
Source: Polymers (Basel). 2022 Sep 24;14(19):4004. doi: 10.3390/polym14194004 (PMC9571213; doi:10.3390/polym14194004)
Supplement: Supplementary file 1 [file polymers-14-04004-s001.zip]

Archive with 1 entries (1 files):
- polymers-1922588-supplementary.pdf
